# Supplementary material for: Repurposing N-Doped Grape Marc for the Fabrication of Supercapacitors with Theoretical and Machine Learning Models
Source: Nanomaterials (Basel). 2022 May 27;12(11):1847. doi: 10.3390/nano12111847 (PMC9182344; doi:10.3390/nano12111847)
Supplement: Supplementary file 1 [file nanomaterials-12-01847-s001.zip]

Archive with 1 entries (1 files):
- nanomaterials-1732789-supplementary.pdf
